# Supplementary material for: Aphid Nymphs Experiencing Diurnal Temperature Fluctuation Alter the Toxicity of Adults Depending on the Role of the Insecticide Temperature Coefficients
Source: Biology (Basel). 2025 Nov 3;14(11):1543. doi: 10.3390/biology14111543 (PMC12650139; doi:10.3390/biology14111543)
Supplement: Supplementary file 1 [file biology-14-01543-s001.zip]

Archive with 1 entries (1 files):
- biology-3904097-supplementary.pdf
